# Supplementary material for: l-Buthionine Sulfoximine Detection and Quantification in Polyurea Dendrimer Nanoformulations
Source: Molecules. 2019 Aug 27;24(17):3111. doi: 10.3390/molecules24173111 (PMC6749587; doi:10.3390/molecules24173111)
Supplement: Supplementary file 1 [file molecules-24-03111-s001.zip]

Archive with 1 entries (1 files):
- molecules-583732-SI.pdf
